# Supplementary material for: Intramedullary spinal cord cavernous malformations—association between intraoperative neurophysiological monitoring changes and neurological outcome
Source: Acta Neurochir (Wien). 2022 Sep 6;164(10):2595–604. doi: 10.1007/s00701-022-05354-z (PMC9519689; doi:10.1007/s00701-022-05354-z)
Supplement: Supplementary file 1 — Supplementary file1 (XLSX 15 KB) [file 701_2022_5354_MOESM1_ESM.xlsx]

## Sheet: patient characteristics
No	age	gender	location	admission			timing of surgery from start of symptoms		approach		IONM : dural opening-start of cavernoma resection			IONM: start of cavernoma resection-dural closure					discharge		3-month follow-up		1-year follow-up			very long time follow-up		IONM interpretation, discharge			IONM interpretation, 3- month follow-up			IONM interpretation , 1- year follow-up
				MCS	main symptom						MEPs	SSEPs		MEPs	SSEPs		D-wave		MCS	symptom	MCS	symptom	MCS	symptom				MEP	SSEP		MEP	SSEP		MEP	SSEP
1	59	male	TH 8	2	incomplete trasverse syndrome with hypesthesia below TH8		2 weeks		median myelotomy		n.a.	stable		n.a.	stable				2	unchanged	1	improvement of hypesthesia	1	improvement of hypesthesia				N.A	TN		N.A	TN		N.A	TN
2	34	female	TH7	2	hypesthesia right leg		7 month		median myelotomy		n.a.	stable		n.a.	stable				2	unchanged	2	unchanged	2	unchanged				N.A	TN		N.A	TN		N.A	TN
3	36	male	TH3/4	3	3/5 paresis right leg		48 month		median myelotomy		n.a.	stable		n.a.	stable				3	unchanged	3	unchanged	3	unchanged				N.A	TN		N.A	TN		N.A	TN
4	36	male	C5	2	4/5 paresis and hypesthesia C6 right		2 month		access through atypical surface		n.a.	stable		n.a.	stable				2	unchanged	2	slight improvement of paresis and hypesthesia	2	slight improvement of paresis and hypesthesia				N.A	TN		N.A	TN		N.A	TN
5	54	female	TH5	2	4/5 paresis right leg, hypesthesia left leg		3 month		access through atypical surface		n.a.	stable		n.a.	stable				2	unchanged	2	unchanged	2	unchanged				N.A	TN		N.A	TN		N.A	TN
6	41	female	TH6/7	2	hypesthesia left leg		3 month		median myelotomy		stable	stable		stable	persisting 50% amplitude decrease of left Tibialis SSEPs during reseciton				2	new 4/5 paresis of left lower extremity and worsening of hypesthesia	2	persisting hypesthesia, paresis completely regredient	2	persisting hypsthesia				FN	TP		TN	TP		TN	TP
7	35	male	C 4/5	2	hypesthesia left leg, ataxia		3 month		access through atypical surface		stable	stable		stable	transient 20% ampliutde reduction of right Medianus and Tibialis SSEP				2	4/5 paresis right biceps and triceps	2	hypesthesia C6 dermatome	1	hypesthesia regredient, tingling feeling C6 dermatome, ataxia completely regredient		allodynia C6 dermatome at 3 and 5 year follow up		FN	TN		TN	FN		TN	TN
8	21	male	TH 6	1	hypesthesia right leg		6 month		median myelotomy		stable	stable		stable	stable				1	unchanged	1	unchanged	1	unchanged				TN	TN		TN	TN		TN	TN
9	43	male	TH 7/8	2	incomplete transverse syndrome with hypesthesia below TH10, 4/5 paresis left leg		6 month		median myelotomy		stable	stable		permanent >80% amlitude reduction of left Tibialis MEPs during resection	stable				4	worsening of paresis to 2/5, requiers wheelchair	3	3/5 paresis left leg, walks with brace	3	3/5 paresis left leg, walks with brace				TP	TN		TP	TN		TP	TN
10	54	female	TH 3	2	axial and radicular pain TH3, ataxia		6 month		median myelotomy		stable	stable		stable	stable				2	improvement of pain syndrome, hypesthesia Th3 dermatome	2	ataxia unchanged, neuropathic pain left leg	2	improvement of ataxia, neuropathic pain left leg				TN	TN		TN	TN		TN	TN
11	69	female	TH 9/10	3	3/5 paresis left leg		6 month		median myelotomy		n.A.	stable		n.A.	stable				3	unchanged	3	unchanged	3	unchanged				NA	TN		NA	TN		NA	TN
12	39	female	C 3/4	2	radicular pain, right 4/5 hemiparesis, hypesthesia left leg		2 weeks		median myelotomy		stable	stable		permanent loss of MEP of left deltoideus muscle during resewction	stable		stable		2	hypesthesia right upper extremity	2	hypesthesia right upper extremity	1	paresis completely regredient, hypesthesia regredient		slight hypesthesia still present after 5 years		FP	FN		FP	FN		FP	FN
13	39	female	C 2	1	radicular pain in both arms		several years		access between the dorsal nerve root of C3 and the denticulate ligament		threshold increase for muscles of left upper and lower extremity during access to the cavernoma	stable		after increasing stimulation intensity amplitudes remained stable	stable				2	left 4/5 hemiparesis	1	paresis completely regredient	1	paresis completely regredient				FN	TN		TN	TN		TN	TN
14	34	male	C 5	1	radicular pain and hypesthesia left arm		3 month		access laterally of the dorsal nerve root		stable	stable		permanent >80% amplitude decrease in left lower extremity during cavernoma resection	stable		stable		1	unchanged	1	hypesthesia completely regredient	1	hypesthesia completely regredient				FP	TN		FP	TN		FP	TN
15	16	male	C 1/2	2->3	hypesthesia and 2/5 paresis left arm, 4/5 left leg		2 weeks		peritumoral approach		stable	stable		stable	stable		stable		2	unchanged	2	improvement of paresisi, hypesthesia unchanged	1	improvement of paresis and hypesthesia				TN	TN		TN	TN		TN	TN
16	57	female	C 1	1	left hemihypesthesia		3 month		median myelotomy		stable	permanent 80% ampliude decrease in left Tibialis and Medianus-SSEPs during myelotomy		transient 80% amplitude reduction for right upper and persistent für lower extremity during resection	stable		stable		2	worsening of left hemihypästhesia	1	hemihypethesia regredient to preoperative state	1	hemihypesthesia completely regredient, burning feeling of left leg				FP+TN	TP		FP +TN	TP		FP+TN	FP
17	26	female	C 3	1	hypesthesia left upper extremity		3 weeks		median myelotomy		stable	stable		transient loss of MEPs in left upper extremtiy	permanent loss of left Medianus-SSEP, transient 50% amplitudedecrease of left Tibialis SSEP during resection				1	new 4/5 pareisis left upper extremity, worsening of hypesthesia	1	paresis completely regredient, hypethesia remained worsened	1	paresis completely regredient, hypethesia remained worsened				FN	TP+TN		TN	TP+TN		TN	TP+TN
